# Supplementary material for: Maps of ticks (Acari: Argasidae, Ixodidae) for Austria and South Tyrol, Italy
Source: Exp Appl Acarol. 2022 Jan 20;86(2):211–33. doi: 10.1007/s10493-022-00688-w (PMC8858313; doi:10.1007/s10493-022-00688-w)
Supplement: Supplementary file 1 — (XLSX 49 kb) [file 10493_2022_688_MOESM1_ESM.xlsx]

## Sheet: Data Austria & South Tyrol 
no	lon	lat	species	accuracy	source
1	16.3214	48.3246	I.ricinus	h	[1]
2	16.3214	48.3246	Ha.concinna	h	[1]
3	16.3214	48.3246	D.reticulatus	h	[1]
4	16.3039	48.3536	I.ricinus	h	[1]
5	16.3039	48.3536	Ha.concinna	h	[1]
6	16.3039	48.3536	D.reticulatus	h	[1]
7	16.3167	47.0667	Ha.concinna	m	[2]
8	16.3167	47.0667	I.ricinus	m	[2]
9	15.5667	47.0167	I.ricinus	l	[3]
10	16.4667	48.2167	I.ricinus	l	[3]
11	16.4667	48.2167	I.ricinus	l	[3]
12	16.4836	48.1953	Ha.concinna	h	[4]
13	16.4836	48.1953	I.ricinus	h	[4]
14	16.4836	48.1953	I.canisuga	h	[4]
15	16.4836	48.1953	D.reticulatus	h	[4]
16	16.7314	48.0815	Ha.concinna	m	[5]
17	16.7314	48.0815	I.ricinus	m	[5]
18	16.7314	48.0815	D.reticulatus	m	[5]
19	11.2722	47.2666	D.marginatus	l	[6]
20	11.3152	47.2719	D.marginatus	l	[6]
21	11.372	47.2698	D.marginatus	l	[6]
22	10.859	47.2195	D.marginatus	l	[6]
23	16.3794	47.652	D.reticulatus	l	[7]
24	16.3794	47.652	I.ricinus	l	[7]
25	16.3794	47.652	I.trianguliceps	l	[7]
26	16.7714	47.7459	D.reticulatus	l	[7]
27	16.7714	47.7459	I.ricinus	l	[7]
28	16.7714	47.7459	I.trianguliceps	l	[7]
29	16.4059	47.4269	I.ricinus	l	[8]
30	16.6289	47.8502	I.ricinus	l	[8]
31	16.6417	47.8997	I.ricinus	l	[8]
32	15.3892	46.7574	I.ricinus	l	[8]
33	15.0673	46.8853	I.ricinus	l	[8]
34	15.1459	47.1702	I.ricinus	l	[8]
35	15.3764	46.9353	I.ricinus	l	[8]
36	15.1264	46.7798	I.ricinus	l	[8]
37	15.699	46.9764	I.ricinus	l	[8]
38	15.1414	46.9675	I.ricinus	l	[8]
39	15.6327	46.7801	I.ricinus	l	[8]
40	15.3514	46.9813	I.ricinus	l	[8]
41	15.2687	47.1772	I.ricinus	l	[8]
42	15.3406	46.8482	I.ricinus	l	[8]
43	15.7802	47.1532	I.ricinus	l	[8]
44	15.5461	47.3071	I.ricinus	l	[8]
45	15.815	47.0082	I.ricinus	l	[8]
46	15.1687	46.7561	I.ricinus	l	[8]
47	15.5321	46.9817	I.ricinus	l	[8]
48	15.143	46.8682	I.ricinus	l	[8]
49	15.4957	46.7012	I.ricinus	l	[8]
50	15.8057	47.2308	I.ricinus	l	[8]
51	15.9746	47.0906	I.ricinus	l	[8]
52	15.8069	46.8063	I.ricinus	l	[8]
53	15.3671	46.762	I.ricinus	l	[8]
54	15.5889	47.067	I.ricinus	l	[8]
55	15.3085	46.8455	I.ricinus	l	[8]
56	15.4258	47.1468	I.ricinus	l	[8]
57	15.822	47.1932	I.ricinus	l	[8]
58	15.4653	47.3828	I.ricinus	l	[8]
59	16.0545	47.1958	I.ricinus	l	[8]
60	15.2812	47.1507	I.ricinus	l	[8]
61	15.3841	46.9162	I.ricinus	l	[8]
62	15.4871	46.6795	I.ricinus	l	[8]
63	15.9793	47.2139	I.ricinus	l	[8]
64	15.8846	47.0459	I.ricinus	l	[8]
65	15.442	46.7045	I.ricinus	l	[8]
66	15.3119	47.181	I.ricinus	l	[8]
67	15.956	47.0103	I.ricinus	l	[8]
68	15.3299	46.6966	I.ricinus	l	[8]
69	15.2738	47.0948	I.ricinus	l	[8]
70	15.2384	46.9116	I.ricinus	l	[8]
71	15.3999	46.9195	I.ricinus	l	[8]
72	15.4467	46.7972	I.ricinus	l	[8]
73	15.3976	46.8817	I.ricinus	l	[8]
74	15.3619	46.9997	I.ricinus	l	[8]
75	15.9224	46.8582	I.ricinus	l	[8]
76	15.7605	47.1567	I.ricinus	l	[8]
77	15.7031	47.0492	I.ricinus	l	[8]
78	15.9355	47.2854	I.ricinus	l	[8]
79	15.1462	46.6891	I.ricinus	l	[8]
80	15.858	47.0513	I.ricinus	l	[8]
81	15.9425	47.2849	I.ricinus	l	[8]
82	15.3584	47.0022	I.ricinus	l	[8]
83	15.7553	46.8635	I.ricinus	l	[8]
84	15.3376	46.9218	I.ricinus	l	[8]
85	15.436	47.1612	I.ricinus	l	[8]
86	15.9639	47.1823	I.ricinus	l	[8]
87	15.7512	46.7396	I.ricinus	l	[8]
88	16.0709	46.8893	I.ricinus	l	[8]
89	15.2775	46.7726	I.ricinus	l	[8]
90	15.3546	47.3071	I.ricinus	l	[8]
91	15.4253	47.378	I.ricinus	l	[8]
92	15.3486	47.1791	I.ricinus	l	[8]
93	15.5415	47.0054	I.ricinus	l	[8]
94	15.6201	47.3119	I.ricinus	l	[8]
95	15.7442	47.2268	I.ricinus	l	[8]
96	15.0701	46.9281	I.ricinus	l	[8]
97	14.2753	48.3136	I.ricinus	l	[9]
98	14.2753	48.3136	I.hexagonus	l	[9]
99	14.3318	48.303	I.hexagonus	l	[9]
100	14.35	48.239	I.canisuga	l	[9]
101	14.32	48.325	I.canisuga	l	[9]
102	14.2926	48.3114	I.ricinus	l	[9]
103	14.2911	48.5229	I.hexagonus	l	[9]
104	14.2297	47.8937	I.ricinus	l	[9]
105	14.2753	48.3136	A.reflexus	l	[9]
106	14.3016	48.2531	Ha.punctata	l	[9]
107	14.3016	48.2531	I.canisuga	l	[9]
108	14.2036	48.3061	Ha.concinna	l	[9]
109	13.65	47.4166	I.ricinus	l	[9]
110	14.1274	48.1773	I.hexagonus	l	[9]
111	13.9589	47.7445	I.ricinus	l	[9]
112	13.57	47.88	C.vespertilionis	l	[9]
113	14.4044	48.0566	I.canisuga	l	[9]
114	14.4044	48.0566	I.ricinus	l	[9]
115	14.4098	47.9071	I.ricinus	l	[9]
116	14.4098	47.9071	I.hexagonus	l	[9]
117	15.7591	46.7977	I.canisuga	l	[10]
118	15.9931	46.6953	I.hexagonus	l	[10]
119	15.9688	47.2828	I.hexagonus	l	[10]
120	15.141	47.0458	I.hexagonus	l	[10]
121	15.8754	46.9512	I.ricinus	l	[10]
122	15.9726	47.2776	I.ricinus	l	[10]
123	15.6154	47.2179	I.ricinus	l	[10]
124	15.2033	47.9638	I.hexagonus	l	[11]
125	15.1352	48.0563	I.hexagonus	l	[11]
126	15.0457	48.0365	I.hexagonus	l	[11]
127	15.0865	47.9282	I.hexagonus	l	[11]
128	15.1354	48.1029	I.hexagonus	l	[11]
129	15.2158	48.0638	I.hexagonus	l	[11]
130	15.1613	48.0596	I.hexagonus	l	[11]
131	15.026	47.8614	I.hexagonus	l	[11]
132	15.1142	48.0495	I.arboricola	l	[11]
133	15.2217	48.0642	I.arboricola	l	[11]
134	15.0938	48.0246	I.arboricola	l	[11]
135	15.1436	48.0441	I.arboricola	l	[11]
136	15.1352	48.0563	I.ricinus	l	[11]
137	15.1251	48.0796	I.ricinus	l	[11]
138	15.0226	48.0435	I.ricinus	l	[11]
139	15.1436	48.0441	I.ricinus	l	[11]
140	15.2217	48.0642	I.ricinus	l	[11]
141	15.1534	48.094	I.ricinus	l	[11]
142	15.2033	47.9638	I.ricinus	l	[11]
143	15.0457	48.0365	I.ricinus	l	[11]
144	15.0688	47.9875	I.ricinus	l	[11]
145	15.1695	48.0086	I.ricinus	l	[11]
146	15.1073	48.0522	I.ricinus	l	[11]
147	15.137	48.039	I.ricinus	l	[11]
148	15.0925	48.0808	I.ricinus	l	[11]
149	15.0865	47.9282	I.ricinus	l	[11]
150	14.9348	47.8074	I.ricinus	l	[11]
151	15.026	47.8614	I.ricinus	l	[11]
152	15.0938	48.0246	I.ricinus	l	[11]
153	16.785	48.4336	I.canisuga	l	[12]
154	16.2989	48.652	I.canisuga	l	[12]
155	16.4266	48.5845	I.canisuga	l	[12]
156	15.8869	46.9522	I.canisuga	l	[12]
157	14.8494	46.8053	I.canisuga	l	[12]
158	16.8575	47.9951	I.canisuga	l	[12]
159	16.8371	47.9439	I.lividus	l	[12]
160	15.5481	47.0593	I.arboricola	l	[12]
161	15.406	46.8918	I.arboricola	l	[12]
162	15.4455	46.9743	I.arboricola	l	[12]
163	15.7222	46.7392	I.arboricola	l	[12]
164	15.4433	47.0752	I.arboricola	l	[12]
165	15.4524	47.0827	I.arboricola	l	[12]
166	14.6749	46.9365	I.trianguliceps	l	[12]
167	13.657	46.6027	I.trianguliceps	l	[12]
168	16.7714	47.7459	I.acuminatus	l	[12]
169	16.8575	47.9951	I.acuminatus	l	[12]
170	15.6944	47.3516	I.apronophorus	l	[12]
171	16.0741	47.7965	Ha.concinna	l	[12]
172	16.1357	47.3461	D.reticulatus	x	[13]
173	16.1932	47.2712	D.reticulatus	x	[13]
174	16.159	47.1965	D.reticulatus	x	[13]
175	16.2388	47.0943	D.reticulatus	x	[13]
176	16.1652	47.0633	D.reticulatus	x	[13]
177	16.3033	47.065	D.reticulatus	x	[13]
178	16.4908	47.0049	D.reticulatus	x	[13]
179	16.1582	46.9838	D.reticulatus	x	[13]
180	16.265	46.9706	D.reticulatus	x	[13]
181	16.1016	46.8895	D.reticulatus	x	[13]
182	16.8469	47.9945	Ha.concinna	x	[14]
183	16.3794	47.652	Ha.concinna	x	[14]
184	16.6417	47.8997	Ha.concinna	x	[14]
185	16.7714	47.7459	Ha.concinna	x	[14]
186	16.5216	47.5057	Ha.concinna	x	[14]
187	16.8371	47.9439	Ha.concinna	x	[14]
188	16.1898	48.676	Ha.concinna	x	[14]
189	16.3955	48.6002	Ha.concinna	x	[14]
190	16.7443	48.4021	Ha.concinna	x	[14]
191	16.5259	48.3616	Ha.concinna	x	[14]
192	16.3953	48.3405	Ha.concinna	x	[14]
193	16.6607	48.0907	Ha.concinna	x	[14]
194	14.0063	47.6831	Ha.concinna	x	[14]
195	16.5434	47.8427	Ha.concinna	x	[14]
196	16.4424	48.1943	Ha.concinna	h	[15]
197	16.2917	48.2876	Ha.concinna	h	[15]
198	16.4424	48.1943	I.ricinus	h	[15]
199	16.2917	48.2876	I.ricinus	h	[15]
200	16.3263	48.277	I.ricinus	h	[15]
201	15.7758	48.3367	D.reticulatus	h	[15]
202	16.3138	48.3428	I.ricinus	h	[15]
203	16.1193	48.3696	I.ricinus	h	[15]
204	15.36	48.22	Hy.marginatum	l	[16]
205	11.8622	47.2456	I.ricinus	h	[17]
206	16.303	47.805	I.ricinus	l	[18]
207	16.303	47.805	D.reticulatus	l	[18]
208	16.8479	48.4731	I.ricinus	l	[19]
209	16.3522	48.5284	I.ricinus	l	[19]
210	16.1977	48.5272	I.ricinus	l	[19]
211	16.6386	48.1483	I.ricinus	l	[19]
212	15.4138	48.2264	I.ricinus	l	[19]
213	16.3843	48.3681	I.ricinus	l	[19]
214	16.472	48.4326	I.ricinus	l	[19]
215	16.3034	48.2888	I.ricinus	l	[19]
216	15.0657	48.0806	I.ricinus	l	[19]
217	16.2818	48.2438	I.ricinus	l	[19]
218	16.4465	47.8792	I.ricinus	l	[19]
219	15.2829	47.4402	I.ricinus	l	[19]
220	14.2571	46.6689	I.ricinus	l	[19]
221	16.3076	48.3568	D.reticulatus	h	[20]
222	16.2995	48.3611	D.reticulatus	h	[20]
223	16.2359	48.3726	D.reticulatus	h	[20]
224	16.1791	48.3776	D.reticulatus	h	[20]
225	16.0976	48.3598	D.reticulatus	h	[20]
226	16.8652	48.4665	D.reticulatus	h	[20]
227	16.9125	48.6577	D.reticulatus	h	[20]
228	16.6443	47.8734	D.reticulatus	h	[20]
229	16.7025	48.115	D.reticulatus	h	[21]
230	16.8303	48.2989	D.reticulatus	h	[21]
231	16.6139	47.9172	D.reticulatus	h	[21]
232	16.8489	47.8642	D.reticulatus	h	[21]
233	16.7025	48.115	Ha.concinna	h	[21]
234	16.8303	48.2989	Ha.concinna	h	[21]
235	16.6139	47.9172	Ha.concinna	h	[21]
236	16.8489	47.8642	Ha.concinna	h	[21]
237	16.7025	48.115	I.ricinus	h	[21]
238	16.8303	48.2989	I.ricinus	h	[21]
239	16.6139	47.9172	I.ricinus	h	[21]
240	16.8489	47.8642	I.ricinus	h	[21]
241	16.8834	48.7112	D.reticulatus	m	[22]
242	16.9201	48.6654	D.reticulatus	m	[22]
243	16.8834	48.7112	I.ricinus	m	[23]
244	16.9201	48.6654	I.ricinus	m	[23]
245	16.8834	48.7112	Ha.concinna	m	[23]
246	16.9201	48.6654	Ha.concinna	m	[23]
247	15.439	47.07	R.sanguineus	l	[24]
248	16.0699	47.2848	I.trianguliceps	l	[25]
249	14.2621	46.6402	I.trianguliceps	l	[25]
250	13.5857	47.0358	I.trianguliceps	l	[25]
251	15.0432	47.6542	I.trianguliceps	l	[25]
252	15.0119	47.426	I.trianguliceps	l	[25]
253	14.3149	46.6845	I.ricinus	l	[25]
254	14.3562	46.6831	I.ricinus	l	[25]
255	14.2841	46.6325	I.ricinus	l	[25]
256	14.2585	46.6394	I.ricinus	l	[25]
257	14.238	46.6484	I.ricinus	l	[25]
258	14.3075	46.7062	I.ricinus	l	[25]
259	14.3805	46.7024	I.ricinus	l	[25]
260	13.5857	47.0358	I.ricinus	l	[25]
261	16.3794	47.652	I.ricinus	l	[25]
262	16.7714	47.7459	I.ricinus	l	[25]
263	16.6417	47.8997	I.ricinus	l	[25]
264	16.5216	47.5057	I.ricinus	l	[25]
265	16.0699	47.2848	I.ricinus	l	[25]
266	16.8575	47.9951	I.ricinus	l	[25]
267	16.6417	47.8997	I.hexagonus	l	[25]
268	15.439	47.07	A.reflexus	l	[25]
269	15.5616	46.789	I.canisuga	l	[25]
270	15.8095	47.1791	I.hexagonus	l	[25]
271	15.567	46.7623	I.hexagonus	l	[25]
272	15.4848	47.0478	I.hexagonus	l	[25]
273	15.4526	47.0823	I.hexagonus	l	[25]
274	15.5485	47.0605	I.hexagonus	l	[25]
275	15.4909	47.0389	I.hexagonus	l	[25]
276	15.6137	46.7557	I.hexagonus	l	[25]
277	11.3971	47.272	C.vespertilionis	l	[26]
278	11.4087	47.2306	I.hexagonus	l	[26]
279	11.0268	46.8743	I.hexagonus	l	[26]
280	11.0268	46.8743	I.ricinus	l	[26]
281	11.3971	47.272	I.ricinus	l	[26]
282	11.3971	47.272	I.trianguliceps	l	[26]
283	11.6921	47.4385	I.trianguliceps	l	[26]
284	11.0311	46.866	I.trianguliceps	l	[26]
285	12.1531	47.5989	I.ricinus	h	[27]
286	12.1332	47.5708	I.ricinus	h	[27]
287	12.5683	47.5536	I.ricinus	h	[27]
288	12.5468	47.5698	I.ricinus	h	[27]
289	10.7143	47.478	I.ricinus	l	[28]
290	10.9639	47.28	I.ricinus	l	[28]
291	11.9975	47.4739	I.ricinus	l	[28]
292	12.8161	46.8138	I.ricinus	l	[28]
293	16.37	48.21	R.sanguineus	l	[29]
294	16.24	47.806	R.sanguineus	l	[29]
295	14.873	48.1231	R.sanguineus	l	[29]
296	15.6671	47.6062	I.ricinus	l	[30]
297	14.4687	47.5702	I.ricinus	l	[30]
298	13.0857	47.3168	I.ricinus	l	[30]
299	13.1295	47.695	I.ricinus	l	[30]
300	13.2232	47.9202	I.ricinus	l	[30]
301	16.5352	48.5681	I.ricinus	l	[30]
302	15.7012	48.2136	I.ricinus	l	[30]
303	15.5586	48.742	I.ricinus	l	[30]
304	16.3997	47.9645	I.ricinus	l	[30]
305	15.5031	48.3267	I.ricinus	l	[30]
306	16.4769	47.531	I.ricinus	l	[30]
307	16.1852	47.2937	I.ricinus	l	[30]
308	16.7346	47.9496	I.ricinus	l	[30]
309	9.6568	47.3039	I.ricinus	l	[30]
310	9.6409	47.3145	I.ricinus	l	[30]
311	9.7665	47.1987	I.ricinus	l	[30]
312	10.7359	47.2412	I.ricinus	l	[30]
313	10.6766	47.2037	I.ricinus	l	[30]
314	11.8462	47.3474	I.ricinus	l	[30]
315	14.4293	48.0831	I.ricinus	l	[30]
316	13.1691	48.096	I.ricinus	l	[30]
317	14.1845	48.339	I.ricinus	l	[30]
318	13.558	46.772	I.ricinus	l	[30]
319	13.9144	46.586	I.ricinus	l	[30]
320	14.8599	46.705	I.ricinus	l	[30]
321	16.4185	48.2046	I.ricinus	l	[30]
322	16.2205	48.1697	I.ricinus	l	[30]
323	15.2751	47.429	I.hexagonus	l	[31]
324	15.0933	47.3765	I.hexagonus	l	[31]
325	14.7523	47.1882	I.hexagonus	l	[31]
326	15.322	47.2682	I.hexagonus	l	[31]
327	15.1538	47.0431	I.hexagonus	l	[31]
328	15.3182	47.0862	I.hexagonus	l	[31]
329	15.3069	47.1307	I.hexagonus	l	[31]
330	15.302	47.0331	I.hexagonus	l	[31]
331	15.3367	46.9738	I.hexagonus	l	[31]
332	15.2821	46.9847	I.hexagonus	l	[31]
333	15.3343	46.9446	I.hexagonus	l	[31]
334	15.374	46.9482	I.hexagonus	l	[31]
335	15.264	46.8938	I.hexagonus	l	[31]
336	15.3192	46.81	I.hexagonus	l	[31]
337	15.538	46.8544	I.hexagonus	l	[31]
338	15.3689	46.7548	I.hexagonus	l	[31]
339	15.7216	46.7385	I.hexagonus	l	[31]
340	15.7022	46.9039	I.hexagonus	l	[31]
341	15.95	46.95	I.hexagonus	l	[31]
342	15.3727	47.4746	I.hexagonus	l	[31]
343	15.9256	47.0542	I.hexagonus	l	[31]
344	15.7085	47.1068	I.hexagonus	l	[31]
345	16.0091	47.1696	I.hexagonus	l	[31]
346	15.6948	47.1267	I.hexagonus	l	[31]
347	15.694	47.2738	I.hexagonus	l	[31]
348	15.492	47.1823	I.hexagonus	l	[31]
349	15.2864	47.1341	I.hexagonus	l	[31]
350	15.2189	47.1025	I.hexagonus	l	[31]
351	15.5642	47.0209	I.hexagonus	l	[31]
352	15.4519	46.9268	I.hexagonus	l	[31]
353	15.9326	46.9415	I.hexagonus	l	[31]
354	15.5219	46.7712	I.hexagonus	l	[31]
355	15.6094	47.0612	I.hexagonus	l	[31]
356	15.6012	47.1232	I.hexagonus	l	[31]
357	15.4779	47.2852	I.hexagonus	l	[31]
358	15.3686	47.1819	I.hexagonus	l	[31]
359	14.3111	46.6	I.hexagonus	l	[32]
360	14.3074	46.63	I.canisuga	l	[32]
361	14.3111	46.59	I.ricinus	l	[32]
362	14.3111	46.6	R.sanguineus	l	[32]
363	16.4087	48.1952	A.reflexus	l	[33]
364	11.6015	47.2537	C.vespertilionis	u	[34]
365	13.8551	47.6253	C.vespertilionis	u	[34]
366	12.237	47.595	I.rugicollis	l	[35]
367	16.1032	47.8988	I.ricinus	m	[36]
368	16.0075	47.716	I.ricinus	m	[36]
369	15.7494	47.6198	I.hexagonus	l	[37]
370	13.2926	46.7166	I.ricinus	m	[38]
371	10.853	47.27	I.vespertilionis	h	[39]
372	13.7204	47.5705	I.vespertilionis	h	[39]
373	14.1623	47.7114	I.vespertilionis	h	[39]
374	16.2551	48.0481	I.vespertilionis	h	[39]
375	16.0897	47.8575	I.vespertilionis	h	[39]
376	15.7913	47.6582	I.vespertilionis	h	[39]
377	16.9361	48.1212	I.vespertilionis	h	[39]
378	15.9792	47.6163	I.vespertilionis	h	[39]
379	15.1897	47.91	I.vespertilionis	h	[39]
380	15.7166	47.9833	I.vespertilionis	h	[39]
381	15.5493	47.2448	I.vespertilionis	h	[39]
382	14.7384	47.1308	I.vespertilionis	h	[39]
383	16.6318	47.8033	I.vespertilionis	h	[39]
384	16.7545	47.97	I.vespertilionis	h	[39]
385	16.3591	48.2155	A.reflexus	h	[40]
386	16.0824	47.2886	I.hexagonus	l	[41]
387	16.2314	47.3319	I.hexagonus	l	[41]
388	16.4397	47.3033	I.hexagonus	l	[41]
389	17.0595	48.0941	I.ricinus	l	[41]
390	16.4777	47.698	I.ricinus	l	[41]
391	16.4397	47.3033	I.ricinus	l	[41]
392	16.1305	46.938	I.ricinus	l	[41]
393	16.2314	47.3319	I.ricinus	l	[41]
394	16.8818	48.0003	I.lividus	h	[41]
395	15.5499	47.2525	I.vespertilionis	h	[42]
396	15.3809	47.2268	I.vespertilionis	h	[42]
397	15.3775	47.3254	I.vespertilionis	h	[42]
398	14.4741	46.6006	I.vespertilionis	h	[42]
399	14.7302	46.7041	I.vespertilionis	h	[42]
400	16.1437	47.8302	I.vespertilionis	h	[43]
401	14.3773	48.2079	I.ricinus	l	[44]
402	15.8776	47.1635	I.ricinus	l	[45]
403	15.4519	47.0768	I.vespertilionis	h	[45]
404	15.4519	47.0768	C.vespertilionis	h	[45]
405	12.6287	46.9054	D.marginatus	l	[46]
406	12.7607	46.8223	D.marginatus	l	[46]
407	12.8802	46.7996	D.marginatus	h	[46]
408	12.5633	46.7159	I.ricinus	l	[47]
409	12.846	46.874	I.ricinus	l	[47]
410	12.8194	46.7982	I.ricinus	l	[47]
411	12.7717	46.8559	I.ricinus	l	[47]
412	12.5993	46.7723	I.ricinus	l	[47]
413	12.7246	46.7952	I.ricinus	l	[47]
414	12.6866	46.8661	I.ricinus	l	[47]
415	12.6577	46.8782	I.ricinus	l	[47]
416	12.6755	46.8828	I.ricinus	l	[47]
417	12.5823	46.9269	I.ricinus	l	[47]
418	12.5533	47.0105	I.ricinus	l	[47]
419	12.5333	47	I.ricinus	l	[47]
420	12.7516	46.8079	I.ricinus	l	[47]
421	12.922	46.774	I.ricinus	l	[47]
422	12.8416	46.795	I.ricinus	l	[47]
423	12.8494	46.8389	I.ricinus	l	[47]
424	16.2825	47.3429	I.vespertilionis	h	[48]
425	10.6319	46.6516	D.marginatus	l	[100]
426	10.6992	46.6496	Ha.punctata	l	[100]
427	10.7566	46.6292	I.ricinus	l	[100]
428	10.8066	46.6372	Ha.punctata	l	[100]
429	10.8383	46.6584	D.marginatus	l	[100]
430	10.9294	46.6563	Ha.punctata	l	[100]
431	10.9603	46.6328	D.marginatus	l	[100]
432	11.0143	46.6548	Ha.punctata	l	[100]
433	11.0667	46.6756	D.marginatus	l	[100]
434	11.1037	46.6858	I.ricinus	l	[100]
435	11.2211	46.6391	I.ricinus	l	[100]
436	11.2433	46.3776	I.ricinus	l	[100]
437	11.2506	46.4726	I.ricinus	l	[100]
438	11.2664	46.4004	I.ricinus	l	[100]
439	11.2702	46.4379	I.ricinus	l	[100]
440	11.2855	46.4606	I.hexagonus	l	[100]
441	11.2873	46.4953	I.ricinus	l	[100]
442	11.2874	46.5181	I.ricinus	l	[100]
443	11.2894	46.554	I.ricinus	l	[100]
444	11.3011	46.4473	I.ricinus	l	[100]
445	11.3066	46.6125	I.ricinus	l	[100]
446	11.3211	46.3039	I.ricinus	l	[100]
447	11.3553	46.4821	I.ricinus	l	[100]
448	11.3694	46.279	I.ricinus	l	[100]
449	11.382	46.6221	I.ricinus	l	[100]
450	11.4842	46.6444	I.ricinus	l	[100]
451	11.507	46.7605	I.ricinus	l	[100]
452	11.8099	46.8469	I.ricinus	l	[100]
453	11.202	46.3167	I.ricinus	l	[101]
454	11.2266	46.3485	I.ricinus	l	[101]
455	11.2355	46.4096	I.ricinus	l	[101]
456	11.2554	46.53	I.ricinus	l	[101]
457	11.2717	46.4219	I.ricinus	l	[101]
458	11.3407	46.4956	A.reflexus	l	[102]
459	11.6645	46.726	I.ricinus	l	[103]
460	11.2966	46.4189	I.ricinus	l	[103]
461	11.2355	46.4095	I.ricinus	l	[103]
462	11.3379	46.4593	R.sanguineus	l	[103]
463	11.6697	46.7191	I.hexagonus	l	[103]
464	10.8616	46.6145	Ha.punctata	l	[103]
465	11.894	46.7772	Ha.punctata	l	[103]
466	10.7857	46.563	Ha.punctata	l	[103]
467	10.8616	46.6145	D.marginatus	l	[103]
468	11.894	46.7772	D.marginatus	l	[103]
469	10.77	46.6276	D.marginatus	l	[103]
470	11.3548	46.4983	C.vespertilionis	u	[104]
471	11.7236	46.8164	C.vespertilionis	u	[104]
472	11.24	46.493	I.vespertilionis	l	[105]
